# Supplementary material for: A Combination of 5-(3′,4′-Dihydroxyphenyl)-γ-Valerolactone and Curcumin Synergistically Reduces Neuroinflammation in Cortical Microglia by Targeting the NLRP3 Inflammasome and the NOX2/Nrf2 Signaling Pathway
Source: Nutrients. 2025 Apr 10;17(8):1316. doi: 10.3390/nu17081316 (PMC12030566; doi:10.3390/nu17081316)
Supplement: Supplementary file 1 [file nutrients-17-01316-s001.zip]

Archive with 1 entries (1 files):
- nutrients-3545273-supplementary.pdf
